# Supplementary material for: The Therapeutic Potential of West Indian Lemongrass (Cymbopogon citratus) Essential Oil-Based Ointment in the Treatment of Pitted Keratolysis
Source: Antibiotics (Basel). 2025 Feb 27;14(3):241. doi: 10.3390/antibiotics14030241 (PMC11939757; doi:10.3390/antibiotics14030241)
Supplement: Supplementary file 1 [file antibiotics-14-00241-s001.zip]

Archive with 1 entries (1 files):
- antibiotics-3416675-supplementary.pdf
